# Supplementary material for: Competitive Biosynthesis of Bacterial Alginate Using Azotobacter vinelandii 12 for Tissue Engineering Applications
Source: Polymers (Basel). 2021 Dec 30;14(1):131. doi: 10.3390/polym14010131 (PMC8747204; doi:10.3390/polym14010131)
Supplement: Supplementary file 1 [file polymers-14-00131-s001.zip]

Archive with 1 entries (1 files):
- polymers-1483450-supplementary.pdf
